# Supplementary material for: Functional lung MRI for regional monitoring of patients with cystic fibrosis
Source: PLoS One. 2017 Dec 7;12(12):e0187483. doi: 10.1371/journal.pone.0187483 (PMC5720731; doi:10.1371/journal.pone.0187483)
Supplement: S3 File — This xlsx file contains each patient’s/volunteer’s measurement data. (XLSX) [file pone.0187483.s003.xlsx]

## Sheet: minimal_dataset
	visit	age	sex	BMI	CO Aorta pre	CO Aorta post	PBF_median_whole lung_pre	PBF_median_whole lung_post	PBF_median_upper lobes_pre	PBF_median_upper lobes_post	PBF_median_lower lobes_pre	PBF_median_lower lobes_post	PBF_QCD_whole lung_pre	PBF_QCD_whole lung_post	PBF_QCD_upper lobes_pre	PBF_QCD_upper lobes_post	PBF_QCD_lower lobes_pre	PBF_QCD_lower lobes_post	T1_21%O2_median_whole lung_pre	T1_100%O2_median_whole lung_pre	T1_21%O2_median_whole lung_post	T1_100%O2_median_whole lung_post	T1_21%O2_median_upper lobes_pre	T1_100%O2_median_upper lobes_pre	T1_21%O2_median_upper lobes_post	T1_100%O2_median_upper lobes_post	T1_21%O2_median_lower lobes_pre	T1_100%O2_median_lower lobes_pre	T1_21%O2_median_lower lobes_post	T1_100%O2_median_lower lobes_post	DeltaT1_median_whole lung_pre	DeltaT1_median_whole lung_post	DeltaT1_median_upper lobes_pre	DeltaT1_median_upper lobes_post	DeltaT1_median_lower lobes_pre	DeltaT1_median_lower lobes_post	T1_21%O2_QCD_whole lung_pre	T1_21%O2_QCD_whole lung_post	T1_21%O2_QCD_upper lobes_pre	T1_21%O2_QCD_upper lobes_post	T1_21%O2_QCD_lower lobes_pre	T1_21%O2_QCD_lower lobes_post	T1_100%O2_QCD_whole lung_pre	T1_100%O2_QCD_whole lung_post	T1_100%O2_QCD_upper lobes_pre	T1_100%O2_QCD_upper lobes_post	T1_100%O2_QCD_lower lobes_pre	T1_100%O2_QCD_lower lobes_post	DeltaT1_QCD_whole lung_pre
Patient	1	15	female	18.026	4.068	5.095	54.6729	56.7298	61.6063	65.551	45.6644	43.7256	0.512195	0.543363	0.481357	0.492957	0.527917	0.57566	1104	1010	1070	992	1115	1007	1078	989	1091	1013	1058	995	94	78	108	89	78	63	0.0594104	0.0556335	0.054382	0.0458546	0.0631868	0.065659	0.0537528	0.0549118	0.0563029	0.0572152	0.0527353	0.0536879	0.657754
Patient	1	14	male	16.2331	7.699	7.41	79.9925	66.8448	55.3857	52.2702	120.511	89.9473	0.453581	0.436618	0.394273	0.3966	0.366821	0.401175	1078		1036	981	1054		992	946	1107		1071	1007							0.0648019	0.061165	0.0624107	0.0640669	0.0627843	0.0501859		0.0547875		0.0618337		0.0430906
Patient	1	13	female	17.9687	6.019	5.766	113.077	127.419	103.064	122.171	121.284	131.19	0.298526	0.322968	0.260484	0.279306	0.314479	0.352819	1208	1078	1026	956	1205	1070	1024	949	1215	1089	1028	965	130	70	135	75	126	63	0.0390041	0.0268949	0.031614	0.0279549	0.0544106	0.0253165	0.0348351	0.0256679	0.0347092	0.0258575	0.0358127	0.0254018	0.371648
Patient	1	12	female	16.2274	5.086	5.106	92.4905	93.387	89.0356	90.7233	97.727	99.3144	0.366184	0.350237	0.346727	0.311871	0.393852	0.406432	1085	994	1102	993	1097	993	1112	998	1077	996	1091	988	91	109	104	114	81	103	0.0526802	0.0571559	0.047532	0.0452489	0.0579439	0.0700902	0.046946	0.0511392	0.0409298	0.0427781	0.0528967	0.0568528	0.481081
Patient	1	15	female	21.7193	6.017	7.015	49.8546	60.0687	42.564	48.5287	59.5285	72.7698	0.39595	0.440855	0.390343	0.440838	0.356749	0.369324	1102	1026	1101	971	1095	1038	1095	976	1112	1016	1110	967	76	130	57	119	96	143	0.0384789	0.0390554	0.0400364	0.0374429	0.0355056	0.0423805	0.0393777	0.0431655	0.0420087	0.0500511	0.0329562	0.0356958	0.57047
Patient	1	22	female	19.4674	5.881	6.435	57.3611	50.8992	43.1385	38.4906	74.8352	68.0086	0.441843	0.4384	0.430563	0.42491	0.354263	0.364274	1215	1077	1153	1036	1190	1073	1124	1021	1238	1080	1182	1051	138	117	117	103	158	131	0.044051	0.0455927	0.0408077	0.0436331	0.0427419	0.037664	0.0403338	0.0395371	0.0423059	0.0362035	0.0392973	0.0385164	0.393258
Patient	1	14	female	16.8663	4.568	5.343	75.8284	85.2077	57.4177	57.7139	102.596	121.285	0.506908	0.521958	0.458659	0.484883	0.472024	0.439065	1146	998	1103	985	1104	975	1064	945	1198	1025	1140	1025	148	118	129	119	173	115	0.0687692	0.0673953	0.0671506	0.0649718	0.0579408	0.0586161	0.0599496	0.0672783	0.0587629	0.0588235	0.0547945	0.0544919	0.337838
Patient	1	12	female	18.3256	5.393	4.285	214.588	257.896	184.471	219.251	233.3	284.563	0.481443	0.444902	0.587631	0.543412	0.400129	0.378776	1200	1013	1185	1024	1197	1000	1193	1023	1207	1036	1175	1024	187	161	197	170	171	151	0.0305056	0.0279188	0.0230222	0.0235097	0.0436228	0.0315162	0.0329887	0.0278184	0.0244633	0.0308672	0.0404235	0.0262902	0.197802
Patient	1	19	female	21.6128	6.694	6.205	78.6886	68.5602	48.8713	47.0736	100.932	83.9058	0.399702	0.422586	0.336982	0.388336	0.300248	0.356492	1163	1051	1115	1019	1108	1021	1086	1001	1209	1074	1151	1037	112	96	87	85	135	114	0.0583691	0.0469379	0.0436347	0.0354349	0.0467909	0.05026	0.0451306	0.0421982	0.0421156	0.038038	0.0408922	0.0442733	0.504425
Patient	1	16	male	19.0451	6.899	7.332	47.0845	45.2778	36.5404	36.8087	53.69	51.2084	0.431287	0.448502	0.51127	0.534222	0.354511	0.368236	1186	1030	1183	1022	1176	1025	1143	1019	1196	1036	1237	1025	156	161	151	124	160	212	0.0363176	0.0540997	0.0371002	0.0443177	0.0356096	0.0447518	0.0407371	0.0372184	0.0380488	0.0354331	0.043562	0.0389864	0.335593
Patient	2	16	female	17.6254	5.283	4.877	86.2202	45.1668	92.3659	45.5916	75.9299	44.1031	0.573537	0.538411	0.530671	0.507056	0.637465	0.588504	1104	1036	1070	995	1109	1032	1074	989	1098	1041	1064	1006	68	75	77	85	57	58	0.0638876	0.0584385	0.0568592	0.0502326	0.0738377	0.07126	0.0530888	0.0506774	0.0492754	0.0449722	0.0587103	0.0553064	0.784615
Patient	1	17	female	17.9089	5.808	5.062	83.288	79.8118	58.3609	61.0639	107.833	100.49	0.398198	0.374014	0.412677	0.375293	0.284826	0.29652	1221	1053	1216	1066	1151	1026	1156	1030	1255	1077	1265	1103	168	150	125	126	178	162	0.0631754	0.0636175	0.0725633	0.0670732	0.0347305	0.0415184	0.0444338	0.0507996	0.0454768	0.0486855	0.0343547	0.0407978	0.307937
Patient	2	14	male	16.1354	8.061	7.547	57.6129	56.3957	40.5851	39.1087	89.8672	88.5165	0.487598	0.501593	0.395252	0.414975	0.430134	0.444701	1023	917	984		1016	914	961		1032	920	1007								0.0557185	0.0604368	0.0559921	0.056506	0.054881	0.0561351	0.0474114		0.046892		0.0485014
Patient	2	14	female	18.5108	5.057	4.834	104.077	128.22	83.9663	110.379	126.818	150.671	0.436725	0.441447	0.525496	0.504704	0.302205	0.305448	1221	1091	842	773	1211.5	1093	867	777	1228	1089	811	769	130	69	118.5	90	139	42	0.0419552	0.0437352	0.0590615	0.0404157	0.0305002	0.0344828	0.0315212	0.0343042	0.030082	0.042362	0.032524	0.0274151	0.505376
Patient	1	11	female	15.5556	5.44	5.83	134.785	101.585	128.545	98.1683	142.312	105.4	0.266424	0.325707	0.282943	0.334969	0.242698	0.311569	1261	1100	1217	1066	1267	1101	1228	1074	1252	1098	1209	1060	161	151	166	154	154	149	0.0353877	0.0400661	0.0316206	0.0372798	0.0409639	0.0411985	0.0290381	0.034192	0.0267817	0.0293433	0.0326975	0.0376294	0.210356
Patient	2	14	female	17.9687	6.05	5.39	90.0885	79.3527	79.5002	73.205	106.209	88.4784	0.359656	0.31458	0.354408	0.328453	0.322953	0.274977	1208	1045	1110	985	1187	1032	1100	974	1224	1058	1118	996	163	125	155	126	166	122	0.0339967	0.0361011	0.0375369	0.0360237	0.0293878	0.0370701	0.0363289	0.0355691	0.0363548	0.0329218	0.0344828	0.0362173	0.23511
Volunteer		37	male	24.8792															1240	1058			1249	1075			1228	1032			182		174		196		0.0448123		0.0441059		0.0439739		0.0510397		0.0445682		0.0563107		0.409091
Volunteer		25	male	20.0155															1201	1052			1209	1051			1194	1053			149		158		141		0.0270495		0.0285714		0.0246552		0.0308789		0.0275928		0.0346136		0.237458
Volunteer		25	female	19.2672															1283	1101			1280	1095			1285	1108			182		185		177		0.0284379		0.0300429		0.0268378		0.0309091		0.0297483		0.0324617		0.230769
Volunteer		46	male	21.7859															1268	1119			1265	1117			1271	1124			149		148		147		0.0292028		0.0300871		0.0292903		0.0424297		0.0411817		0.044098		0.37415
Volunteer		28	male	27.7703															1217	1068			1224	1070			1207	1065			149		154		142		0.035729		0.0342857		0.038342		0.0425432		0.0424638		0.0421743		0.408163
Volunteer		37	male	27.4587															1205	1057			1199	1056			1213	1058			148		143		155		0.0310816		0.027905		0.0350227		0.0350047		0.0288689		0.0434783		0.317406
Volunteer		30	male	26.3151															1239.5	1103			1237	1107			1243	1095			136.5		130		148		0.0363489		0.0343712		0.039548		0.0367347		0.0347944		0.040146		0.380074
Volunteer		21	female	18.5901															1266	1118			1283	1129			1250	1106			148		154		144		0.0241011		0.0230199		0.0216346		0.025		0.0230088		0.0221219		0.212329
Volunteer		22	female	21.1073															1338	1149			1350	1152			1326	1146			189		198		180		0.0246453		0.0255272		0.0214851		0.0243902		0.0234783		0.0257529		0.171504
Volunteer		23	female	20.5693															1275	1097			1272	1101			1278	1091			178		171		187		0.025098		0.0255403		0.0244475		0.0218778		0.0208901		0.0224462		0.188571
Volunteer		21	female	20.0474															1287	1143			1285	1140			1292	1151			144		145		141		0.0209627		0.0182808		0.0263158		0.0233982		0.0210711		0.028621		0.198606
Volunteer		26	male	21.3859															1209	1057			1187	1049			1217	1060			152		138		157		0.0363636		0.0362258		0.0353328		0.034548		0.0257143		0.0387158		0.352941
[truncated: 25 more columns]
